# Supplementary material for: NMR Metabolomics and Chemometrics of Commercial Varieties of Phaseolus vulgaris L. Seeds from Italy and In Vitro Antioxidant and Antifungal Activity
Source: Plants (Basel). 2024 Jan 13;13(2):227. doi: 10.3390/plants13020227 (PMC10820859; doi:10.3390/plants13020227)
Supplement: Supplementary file 1 [file plants-13-00227-s001.zip]

Archive with 1 entries (1 files):
- plants-2786544-supplementary.pdf
